# Supplementary material for: Expression, activity, and consequences of biochemical inhibition of α- and β-glucosidases in different life stages of Culex quinquefasciatus
Source: PLoS One. 2023 Aug 29;18(8):e0286609. doi: 10.1371/journal.pone.0286609 (PMC10464971; doi:10.1371/journal.pone.0286609)
Supplement: S1 File — (XLSX) [file pone.0286609.s001.xlsx]

## Sheet: Life Stage Activity
Stage	Enzyme	Activity	Rep
Larvae	Alpha	111.782	1
Larvae	Alpha	64.028	2
Larvae	Alpha	99.911	3
Larvae	Alpha	100.683	4
Larvae	Alpha	67.402	5
Larvae	Alpha	69.775	6
Larvae	Alpha	153.819	7
Larvae	Alpha	60.902	8
Larvae	Beta	147.742	1
Larvae	Beta	24.259	2
Larvae	Beta	163.454	3
Larvae	Beta	137.37	4
Larvae	Beta	119.572	5
Larvae	Beta	97.76	6
Larvae	Beta	177.644	7
Larvae	Beta	94.079	8
Pupae	Alpha	54.416	1
Pupae	Alpha	30.82	2
Pupae	Alpha	66.824	3
Pupae	Alpha	48.202	4
Pupae	Alpha	61.927	5
Pupae	Alpha	42.847	6
Pupae	Alpha	58.419	7
Pupae	Alpha	40.958	8
Pupae	Beta	6.603	1
Pupae	Beta	4.437	2
Pupae	Beta	9.061	3
Pupae	Beta	4.672	4
Pupae	Beta	7.085	5
Pupae	Beta	6.582	6
Pupae	Beta	7.426	7
Pupae	Beta	4.153	8
Adults	Alpha	222.52	1
Adults	Alpha	114.237	2
Adults	Alpha	107.323	3
Adults	Alpha	95.733	4
Adults	Alpha	122.851	5
Adults	Alpha	202.215	6
Adults	Alpha	202.618	7
Adults	Alpha	107.593	8
Adults	Beta	11.519	1
Adults	Beta	6.024	2
Adults	Beta	7.61	3
Adults	Beta	6.356	4
Adults	Beta	6.552	5
Adults	Beta	9.205	6
Adults	Beta	6.915	7
Adults	Beta	5.795	8

## Sheet: Acarbose Survival Analysis
Trmt	Day	Status	Dead	MF	Cluster
10mM	1	1	0	M	1
10mM	1	1	0	F	1
10mM	2	1	5	M	1
10mM	2	1	0	F	1
10mM	3	1	36	M	1
10mM	3	1	3	F	1
10mM	4	1	19	M	1
10mM	4	1	9	F	1
10mM	4	0	0	M	1
10mM	4	0	18	F	1
10mM	1	1	1	M	2
10mM	1	1	0	F	2
10mM	2	1	5	M	2
10mM	2	1	0	F	2
10mM	3	1	8	M	2
10mM	3	1	5	F	2
10mM	4	1	0	M	2
10mM	4	1	7	F	2
10mM	4	0	0	M	2
10mM	4	0	12	F	2
10mM	1	1	0	M	3
10mM	1	1	2	F	3
10mM	2	1	0	M	3
10mM	2	1	0	F	3
10mM	3	1	5	M	3
10mM	3	1	4	F	3
10mM	4	1	3	M	3
10mM	4	1	1	F	3
10mM	4	0	2	M	3
10mM	4	0	10	F	3
10mM	1	1	0	M	4
10mM	1	1	0	F	4
10mM	2	1	1	M	4
10mM	2	1	0	F	4
10mM	3	1	3	M	4
10mM	3	1	7	F	4
10mM	4	1	3	M	4
10mM	4	1	5	F	4
10mM	4	0	4	M	4
10mM	4	0	30	F	4
1mM	1	1	0	M	1
1mM	1	1	0	F	1
1mM	2	1	1	M	1
1mM	2	1	0	F	1
1mM	3	1	0	M	1
1mM	3	1	0	F	1
1mM	4	1	4	M	1
1mM	4	1	2	F	1
1mM	4	0	67	M	1
1mM	4	0	23	F	1
1mM	1	1	0	M	2
1mM	1	1	0	F	2
1mM	2	1	0	M	2
1mM	2	1	0	F	2
1mM	3	1	0	M	2
1mM	3	1	1	F	2
1mM	4	1	0	M	2
1mM	4	1	0	F	2
1mM	4	0	14	M	2
1mM	4	0	21	F	2
1mM	1	1	0	M	3
1mM	1	1	1	F	3
1mM	2	1	0	M	3
1mM	2	1	0	F	3
1mM	3	1	1	M	3
1mM	3	1	1	F	3
1mM	4	1	0	M	3
1mM	4	1	2	F	3
1mM	4	0	6	M	3
1mM	4	0	17	F	3
1mM	1	1	0	M	4
1mM	1	1	0	F	4
1mM	2	1	0	M	4
1mM	2	1	1	F	4
1mM	3	1	0	M	4
1mM	3	1	0	F	4
1mM	4	1	1	M	4
1mM	4	1	2	F	4
1mM	4	0	3	M	4
1mM	4	0	30	F	4
0mM	1	1	0	M	1
0mM	1	1	0	F	1
0mM	2	1	0	M	1
0mM	2	1	0	F	1
0mM	3	1	1	M	1
0mM	3	1	1	F	1
0mM	4	1	0	M	1
0mM	4	1	0	F	1
0mM	4	0	63	M	1
0mM	4	0	31	F	1
0mM	1	1	0	M	2
0mM	1	1	0	F	2
0mM	2	1	0	M	2
0mM	2	1	0	F	2
0mM	3	1	1	M	2
0mM	3	1	0	F	2
0mM	4	1	0	M	2
0mM	4	1	0	F	2
0mM	4	0	15	M	2
0mM	4	0	19	F	2
0mM	1	1	0	M	3
0mM	1	1	2	F	3
0mM	2	1	0	M	3
0mM	2	1	0	F	3
0mM	3	1	1	M	3
0mM	3	1	0	F	3
0mM	4	1	1	M	3
0mM	4	1	0	F	3
0mM	4	0	11	M	3
0mM	4	0	29	F	3
0mM	1	1	1	M	4
0mM	1	1	0	F	4
0mM	2	1	0	M	4
0mM	2	1	0	F	4
0mM	3	1	1	M	4
0mM	3	1	0	F	4
0mM	4	1	0	M	4
0mM	4	1	1	F	4
0mM	4	0	9	M	4
0mM	4	0	31	F	4

## Sheet: Acarbose Inhibition Activity
Trmt	Activity	Rep	Sample
10mM	18.9305	1	1
10mM	20.012	1	2
10mM	15.6323	1	3
10mM	20.2816	1	4
10mM	13.7791	1	5
10mM	15.0501	2	1
10mM	16.9818	2	2
10mM	15.6067	2	3
10mM	12.8591	2	4
10mM	21.8679	2	5
10mM	15.1122	3	1
10mM	14.7335	3	2
10mM	16.1978	3	3
10mM	16.8706	3	4
10mM	14.9439	3	5
10mM	19.0747	4	1
10mM	20.6599	4	2
10mM	21.0991	4	3
10mM	19.8789	4	4
10mM	22.5453	4	5
1mM	32.1303	1	1
1mM	25.6938	1	2
1mM	32.3727	1	3
1mM	23.2327	1	4
1mM	27.6892	1	5
1mM	21.3205	2	1
1mM	22.6385	2	2
1mM	24.3486	2	3
1mM	25.0056	2	4
1mM	30.2386	2	5
1mM	30.0216	3	1
1mM	30.247	3	2
1mM	23.5014	3	3
1mM	17.9752	3	4
1mM	25.5391	3	5
1mM	29.3115	4	1
1mM	26.7782	4	2
1mM	19.4446	4	3
1mM	30.9048	4	4
1mM	22.1282	4	5
0mM	62.8307	1	1
0mM	177.383	1	2
0mM	121.301	1	3
0mM	169.145	1	4
0mM	44.5363	1	5
0mM	127.47	2	1
0mM	123.048	2	2
0mM	123.035	2	3
0mM	108.797	2	4
0mM	208.039	2	5
0mM	101.195	3	1
0mM	83.2177	3	2
0mM	95.4614	3	3
0mM	132.741	3	4
0mM	132.719	3	5
0mM	93.4723	4	1
0mM	138.54	4	2
0mM	93.0358	4	3
0mM	124.047	4	4
0mM	79.1348	4	5

## Sheet: Acarbose Inhibition Glycogen
Trmt	Glycogen	Rep	Sample
10mM	13.9667	1	1
10mM	3.94323	1	2
10mM	1.9867	1	3
10mM	2.48417	1	4
10mM	1.79256	1	5
10mM	1.7747	2	1
10mM	2.35317	2	2
10mM	2.15728	2	3
10mM	1.85858	2	4
10mM	2.75464	2	5
10mM	2.28824	3	1
10mM	1.97135	3	2
10mM	2.04884	3	3
10mM	4.15896	3	4
10mM	1.51512	3	5
10mM	3.40882	4	1
10mM	2.00314	4	2
10mM	2.57033	4	3
10mM	6.61597	4	4
10mM	1.75425	4	5
1mM	19.5111	1	1
1mM	15.3394	1	2
1mM	9.41361	1	3
1mM	14.2452	1	4
1mM	2.20853	1	5
1mM	14.6772	2	1
1mM	8.43592	2	2
1mM	15.5623	2	3
1mM	15.9049	2	4
1mM	16.7527	2	5
1mM	4.33247	3	1
1mM	12.971	3	2
1mM	13.4179	3	3
1mM	15.5909	3	4
1mM	12.1091	3	5
1mM	6.75585	4	1
1mM	14.2411	4	2
1mM	11.9195	4	3
1mM	20.319	4	4
1mM	15.476	4	5
0mM	9.61031	1	1
0mM	19.1259	1	2
0mM	9.52139	1	3
0mM	5.62616	1	4
0mM	31.6343	1	5
0mM	16.3202	2	1
0mM	15.0802	2	2
0mM	10.4484	2	3
0mM	10.0247	2	4
0mM	14.337	2	5
0mM	5.86077	3	1
0mM	9.44448	3	2
0mM	4.15795	3	3
0mM	3.85804	3	4
0mM	6.81487	3	5
0mM	8.82952	4	1
0mM	4.83223	4	2
0mM	6.52735	4	3
0mM	4.19156	4	4
0mM	1.6761	4	5

## Sheet: Acarbose Inhibition Lipids
Trmt	Lipids	Rep	Sample
10mM	22.373	1	1
10mM	6.81401	1	2
10mM	11.5772	1	3
10mM	12.1187	1	4
10mM	6.70007	1	5
10mM	5.61154	2	1
10mM	6.26339	2	2
10mM	9.2651	2	3
10mM	7.73483	2	4
10mM	6.20075	2	5
10mM	7.06638	3	1
10mM	3.63414	3	2
10mM	4.61594	3	3
10mM	9.35257	3	4
10mM	2.79663	3	5
10mM	6.44154	4	1
10mM	3.69276	4	2
10mM	8.15094	4	3
10mM	7.32565	4	4
10mM	4.02273	4	5
1mM	10.6354	1	1
1mM	9.12346	1	2
1mM	8.88494	1	3
1mM	13.7865	1	4
1mM	16.0616	1	5
1mM	11.6022	2	1
1mM	11.3717	2	2
1mM	13.7685	2	3
1mM	10.7204	2	4
1mM	13.1413	2	5
1mM	4.08841	3	1
1mM	5.96226	3	2
1mM	4.63088	3	3
1mM	13.1738	3	4
1mM	5.83143	3	5
1mM	8.77029	4	1
1mM	7.88709	4	2
1mM	18.4044	4	3
1mM	6.31962	4	4
1mM	9.36131	4	5
0mM	15.3144	1	1
0mM	22.9717	1	2
0mM	18.6442	1	3
0mM	18.4181	1	4
0mM	24.4074	1	5
0mM	18.6442	2	1
0mM	23.4581	2	2
0mM	29.2029	2	3
0mM	21.0002	2	4
0mM	15.9515	2	5
0mM	25.9329	3	1
0mM	26.8302	3	2
0mM	13.9494	3	3
0mM	17.7699	3	4
0mM	18.1859	3	5
0mM	19.3246	4	1
0mM	21.7752	4	2
0mM	16.1558	4	3
0mM	21.9069	4	4
0mM	3.53319	4	5

## Sheet: Conduritol Larval Activity
Trmt	Enzyme	Activity	Rep	Sample
1mM	Alpha	12.9203	1	1
1mM	Alpha	29.3919	1	2
1mM	Alpha	29.0979	1	3
1mM	Alpha	11.0981	1	4
1mM	Alpha	40.1666	1	5
1mM	Alpha	31.2677	2	1
1mM	Alpha	30.6782	2	2
1mM	Alpha	60.4789	2	3
1mM	Alpha	17.5597	2	4
1mM	Alpha	34.7907	2	5
0.1mM	Alpha	23.8768	1	1
0.1mM	Alpha	25.2101	1	2
0.1mM	Alpha	29.373	1	3
0.1mM	Alpha	21.7851	1	4
0.1mM	Alpha	64.4075	1	5
0.1mM	Alpha	32.8813	2	1
0.1mM	Alpha	72.6815	2	2
0.1mM	Alpha	23.7171	2	3
0.1mM	Alpha	22.1085	2	4
0.1mM	Alpha	61.3449	2	5
0.01mM	Alpha	42.0396	1	1
0.01mM	Alpha	52.4358	1	2
0.01mM	Alpha	33.2795	1	3
0.01mM	Alpha	102.923	1	4
0.01mM	Alpha	60.1407	1	5
0.01mM	Alpha	48.4512	2	1
0.01mM	Alpha	60.6638	2	2
0.01mM	Alpha	39.9058	2	3
0.01mM	Alpha	35.2958	2	4
0.01mM	Alpha	37.5278	2	5
0.001mM	Alpha	52.3473	1	1
0.001mM	Alpha	44.2579	1	2
0.001mM	Alpha	32.4422	1	3
0.001mM	Alpha	56.2503	1	4
0.001mM	Alpha	45.5988	1	5
0.001mM	Alpha	63.9808	2	1
0.001mM	Alpha	47.2177	2	2
0.001mM	Alpha	38.2005	2	3
0.001mM	Alpha	63.9602	2	4
0.001mM	Alpha	33.9176	2	5
0mM	Alpha	83.0558	1	1
0mM	Alpha	40.7279	1	2
0mM	Alpha	50.0837	1	3
0mM	Alpha	46.3135	1	4
0mM	Alpha	64.3089	1	5
0mM	Alpha	56.8345	2	1
0mM	Alpha	42.0841	2	2
0mM	Alpha	53.3879	2	3
0mM	Alpha	85.3234	2	4
0mM	Alpha	49.0645	2	5
1mM	Beta	22.6525	1	1
1mM	Beta	40.7105	1	2
1mM	Beta	35.8612	1	3
1mM	Beta	15.9614	1	4
1mM	Beta	58.7264	1	5
1mM	Beta	44.2959	2	1
1mM	Beta	41.4156	2	2
1mM	Beta	72.0887	2	3
1mM	Beta	30.7597	2	4
1mM	Beta	50.0986	2	5
0.1mM	Beta	40.836	1	1
0.1mM	Beta	48.4299	1	2
0.1mM	Beta	42.0922	1	3
0.1mM	Beta	34.2094	1	4
0.1mM	Beta	97.4816	1	5
0.1mM	Beta	50.2644	2	1
0.1mM	Beta	144.598	2	2
0.1mM	Beta	36.9708	2	3
0.1mM	Beta	37.9961	2	4
0.1mM	Beta	67.1478	2	5
0.01mM	Beta	44.9352	1	1
0.01mM	Beta	49.1113	1	2
0.01mM	Beta	38.8917	1	3
0.01mM	Beta	96.8138	1	4
0.01mM	Beta	90.0644	1	5
0.01mM	Beta	51.4198	2	1
0.01mM	Beta	68.6409	2	2
0.01mM	Beta	54.3544	2	3
0.01mM	Beta	44.7305	2	4
0.01mM	Beta	58.6294	2	5
0.001mM	Beta	57.5429	1	1
0.001mM	Beta	41.1044	1	2
0.001mM	Beta	45.9068	1	3
0.001mM	Beta	42.3027	1	4
0.001mM	Beta	41.5614	1	5
0.001mM	Beta	59.0299	2	1
0.001mM	Beta	45.7771	2	2
0.001mM	Beta	42.116	2	3
0.001mM	Beta	75.3883	2	4
0.001mM	Beta	41.2909	2	5
0mM	Beta	59.7544	1	1
0mM	Beta	44.6417	1	2
0mM	Beta	50.4169	1	3
0mM	Beta	70.8736	1	4
0mM	Beta	55.0355	1	5
0mM	Beta	56.8345	2	1
0mM	Beta	50.9253	2	2
0mM	Beta	47.198	2	3
0mM	Beta	72.8624	2	4
0mM	Beta	64.7924	2	5

## Sheet: Gene Expression
Stage	Sample	RelativeX	Gene
Larva	1	0.649627	GH16
Larva	2	0.451163	GH16
Larva	3	1.10206	GH16
Larva	4	1	GH16
Larva	5	1.66546	GH16
Larva	6	1.11942	GH16
Larva	7	0.394657	GH16
Larva	8	0.407905	GH16
Pupa	1	0.444742	GH16
Pupa	2	0.289347	GH16
Pupa	3	0.985617	GH16
Pupa	4	0.422326	GH16
Pupa	5	0.428192	GH16
Pupa	6	0.35233	GH16
Pupa	7	0.554082	GH16
Pupa	8	1.17176	GH16
Adult	1	0.557459	GH16
Adult	2	0.659821	GH16
Adult	3	0.888714	GH16
Adult	4	0.589654	GH16
Adult	5	0.612619	GH16
Adult	6	0.522528	GH16
Adult	7	0.385474	GH16
Adult	8	0.529077	GH16
Larva	1	1.33406	Bglu
Larva	2	1.6989	Bglu
Larva	3	1.37586	Bglu
Larva	4	1	Bglu
Larva	5	1.20282	Bglu
Larva	6	0.875726	Bglu
Larva	7	1.77855	Bglu
Larva	8	1.04001	Bglu
Pupa	1	2.14897	Bglu
Pupa	2	2.29304	Bglu
Pupa	3	1.60384	Bglu
Pupa	4	1.85205	Bglu
Pupa	5	1.50728	Bglu
Pupa	6	1.74109	Bglu
Pupa	7	2.21526	Bglu
Adult	1	1.9559	Bglu
Adult	2	2.73282	Bglu
Adult	3	2.14287	Bglu
Adult	4	2.38762	Bglu
Adult	5	2.31845	Bglu
Adult	6	2.19553	Bglu
Adult	7	1.67607	Bglu
Adult	8	2.54954	Bglu
Larva	1	1	Aglu
Larva	2	0.184922	Aglu
Larva	3	1.08606	Aglu
Larva	4	0.466458	Aglu
Larva	5	3.86982	Aglu
Larva	6	2.13401	Aglu
Larva	7	0.418283	Aglu
Pupa	1	0.258642	Aglu
Pupa	2	7.94971	Aglu
Pupa	3	0.532931	Aglu
Pupa	4	1.04462	Aglu
Pupa	5	0.907136	Aglu
Pupa	6	1.61002	Aglu
Adult	1	0.298658	Aglu
Adult	2	0.266288	Aglu
Adult	3	0.364744	Aglu
Adult	4	0.298068	Aglu
Adult	5	0.213715	Aglu
Adult	6	0.533597	Aglu
Adult	7	0.102216	Aglu
Adult	8	0.0900379	Aglu

## Sheet: Key
Term	Definition
Trmt	Treatment of acarbose or conduritol B-epoxide in millimolar concentration.
Activity	Amount of enzyme activity measured from p-nitrophenol in units of nmol/min/mg protein
Enzyme	Alpha = alpha glucosidase, Beta = beta glucosidase
Rep	Experimental replicate temporally unique from other replicates
Sample	Individual or groups of mosquitoes
Lipids	Units of micrograms of lipids per mm wing length
Glycogen	Units of micrograms of glycogen per mm wing length
RelativeX	Relative expression of the putative gene relative to the reference gene
Gene	The putative gene or gene group targetted
Day	Number of days post experimental setup
Status	1 = dead, 0 = alive
Dead	Number dead (Status 1) or alive (Status 0) on each given day
MF	M = male, F = female
Cluster	Unique identifier for each experimental cage, enabling "cluster" to be added to the Cox regressions
